# Supplementary material for: Unraveling the spatial distribution and influencing factors of ‘Bengke’ traditional houses in Luhuo County, Western Sichuan
Source: PLoS One. 2024 Dec 16;19(12):e0314242. doi: 10.1371/journal.pone.0314242 (PMC11649086; doi:10.1371/journal.pone.0314242)
Supplement: S1 File — (ZIP) [file pone.0314242.s001.zip]

Archive with 11 entries (10 files):
- sample village coordinates/sample village coordinates/
- sample village coordinates/sample village coordinates/Kaning township.xlsx
- sample village coordinates/sample village coordinates/Niba township.xlsx
- sample village coordinates/sample village coordinates/Processed_Data_for_Regression_Analysis.csv
- sample village coordinates/sample village coordinates/Shangluokema township.xlsx
- sample village coordinates/sample village coordinates/Xialuokema township.xlsx
- sample village coordinates/sample village coordinates/Xilatuo township.xlsx
- sample village coordinates/sample village coordinates/Xindu township.xlsx
- sample village coordinates/sample village coordinates/Yade township.xlsx
- sample village coordinates/sample village coordinates/Zongmai township.xlsx
- sample village coordinates/sample village coordinates/Zongta township.xlsx
