# Supplementary material for: Unraveling the spatial distribution and influencing factors of ‘Bengke’ traditional houses in Luhuo County, Western Sichuan
Source: PLoS One. 2024 Dec 16;19(12):e0314242. doi: 10.1371/journal.pone.0314242 (PMC11649086; doi:10.1371/journal.pone.0314242)
Supplement: S1 File — (ZIP) [file pone.0314242.s001.zip › sample village coordinates/sample village coordinates/Kaning township.xlsx]

## Sheet: Sheet1
建筑点位	X	Y
K01	31.8439	100.379
K02	31.8434	100.38
K03	31.8388	100.38
K04	31.8386	100.38
K05	31.8386	100.379
K06	31.8345	100.377
K07	31.8341	100.377
K08	31.8336	100.376
K09	31.8334	100.377
K10	31.8331	100.376
K11	31.8326	100.376
K12	31.8325	100.376
K13	31.8323	100.376
K14	31.8317	100.376
K15	31.8308	100.374
K16	31.8306	100.375
K17	31.8306	100.376
K18	31.83	100.376
K19	31.8301	100.375
K20	31.829	100.375
K21	31.8203	100.375
K22	31.8193	100.375
K23	31.8191	100.391
K24	31.8187	100.394
K25	31.8185	100.394
K26	31.8089	100.394
K27	31.8076	100.394
K28	31.8091	100.407
K29	31.8076	100.407
K30	31.8076	100.408
K31	31.8079	100.408
K32	31.7905	100.403
K33	31.7885	100.403
K34	31.8085	100.409
K35	31.8085	100.403
K36	31.8085	100.409
K37	31.8073	100.409
K38	31.8077	100.409
K39	31.8035	100.401
K40	31.8028	100.402
K41	31.801	100.407
K42	31.8004	100.408
K43	31.7995	100.409
K44	31.7995	100.409
K45	31.7992	100.409
K46	31.8014	100.409
K47	31.802	100.409
K48	31.8068	100.41
K49	31.8035	100.411
K50	31.8028	100.41
K51	31.801	100.412
K52	31.8004	100.412
K53	31.7995	100.412
K54	31.7995	100.413
K55	31.7992	100.413
K56	31.8014	100.415
K57	31.802	100.416
K58	31.8028	100.415
K59	31.8042	100.415
K60	31.8049	100.414
K61	31.8052	100.415
K62	31.8048	100.415
K63	31.8032	100.416
K64	31.8037	100.415
K65	31.8012	100.418
K66	31.7897	100.413
K67	31.7786	100.409
K68	31.7787	100.409
K69	31.7789	100.41
K70	31.7779	100.409
K71	31.77	100.42
K72	31.7793	100.411
K73	31.7795	100.411
K74	31.7799	100.411
K75	31.7802	100.412
K76	31.7798	100.411
K77	31.7793	100.412
K78	31.779	100.412
K79	31.7778	100.412
K80	31.779	100.413
K81	31.747	100.402
K82	31.7448	100.401
K83	31.7449	100.402
K84	31.745	100.403
K85	31.7458	100.403
K86	31.7459	100.403
K87	31.746	100.404
K88	31.745	100.404
K89	31.7452	100.403
K90	31.7477	100.407
K91	31.7472	100.407
K92	31.7437	100.406
K93	31.7433	100.407
K94	31.7431	100.407
K95	31.7428	100.407
K96	31.7432	100.407
K97	31.7376	100.406
K98	31.7272	100.407
K99	31.7384	100.406
K100	31.7396	100.407
K101	31.7305	100.408
K102	31.7296	100.408
K103	31.7276	100.407
K104	31.7274	100.408
K105	31.729	100.412
K106	31.7297	100.413
K107	31.7291	100.415
K108	31.6549	100.579
K109	31.6544	100.577
K110	31.6555	100.578
K111	31.6552	100.578
K112	31.6555	100.577
K113	31.6556	100.578
K114	31.6558	100.578
K115	31.6561	100.576
K116	31.6567	100.576
K117	31.6576	100.577
K118	31.6578	100.577
K119	31.6981	100.601
K120	31.6986	100.601
K121	31.6985	100.6
K122	31.6999	100.599
K123	31.6987	100.601
K124	31.6989	100.601
K125	31.6982	100.601
K126	31.6972	100.601
K127	31.7006	100.602
K128	31.7149	100.604
K129	31.7157	100.603
K130	31.7166	100.604
K131	31.7163	100.603
K132	31.7157	100.606
K133	31.7154	100.606
K134	31.7171	100.606
K135	31.7173	100.605
K136	31.7172	100.606
K137	31.718	100.604
K138	31.7181	100.604
K139	31.719	100.604
K140	31.719	100.605
K141	31.7193	100.604
K142	31.7194	100.605
K143	31.718	100.605
K144	31.7171	100.606
K145	31.717	100.605
K146	31.7154	100.606
K147	31.7172	100.606
