# Supplementary material for: Unraveling the spatial distribution and influencing factors of ‘Bengke’ traditional houses in Luhuo County, Western Sichuan
Source: PLoS One. 2024 Dec 16;19(12):e0314242. doi: 10.1371/journal.pone.0314242 (PMC11649086; doi:10.1371/journal.pone.0314242)
Supplement: S1 File — (ZIP) [file pone.0314242.s001.zip › sample village coordinates/sample village coordinates/Niba township.xlsx]

## Sheet: Sheet1
building set	100.583	31.6278
N01	100.584	31.6276
N02	100.59	31.6273
N03	100.59	31.6228
N04	100.59	31.6224
N05	100.586	31.6102
N06	100.586	31.61
N07	100.586	31.6093
N08	100.587	31.61
N09	100.587	31.6094
N10	100.586	31.6089
N11	100.587	31.609
N12	100.589	31.6114
N13	100.589	31.6118
N14	100.59	31.6121
N15	100.59	31.6119
N16	100.591	31.5877
N17	100.606	31.5877
N18	100.605	31.5446
N19	100.61	31.5447
N20	100.612	31.5497
N21	100.6	31.5464
N22	100.602	31.5595
N23	100.58	31.5599
N24	100.58	31.5602
N25	100.581	31.5601
N26	100.581	31.5596
N27	100.579	31.5595
N28	100.58	31.5595
N29	100.58	31.5292
N30	100.629	31.5292
N31	100.63	31.5293
N32	100.631	31.5293
N33	100.631	31.5294
N34	100.632	31.5293
N35	100.632	31.5289
N36	100.631	31.529
N37	100.632	31.5287
N38	100.632	31.5287
N39	100.632	31.5281
N40	100.632	31.5283
N41	100.632	31.5261
N42	100.632	31.5281
N43	100.631	31.5281
N44	100.632	31.5281
N45	100.632	31.5281
N46	100.633	31.5281
N47	100.633	31.5279
N48	100.633	31.5282
N49	100.633	31.5282
N50	100.633	31.5278
N51	100.632	31.5275
N52	100.632	31.5281
N53	100.631	31.5305
N54	100.63	31.5303
N55	100.63	31.5301
N56	100.63	31.5302
N57	100.63	31.5304
N58	100.659	31.5222
N59	100.66	31.521
N60	100.66	31.5209
N61	100.661	31.5208
N62	100.661	31.52
N63	100.67	31.5148
N64	100.669	31.5142
N65	100.669	31.5139
N66	100.67	31.5137
N67	100.67	31.5144
N68	100.671	31.5139
N69	100.671	31.5139
N70	100.675	31.5218
N71	100.675	31.5212
N72	100.676	31.521
N73	100.676	31.5211
N74	100.676	31.5207
N75	100.689	31.5187
N76	100.689	31.5193
N77	100.69	31.5199
N78	100.69	31.52
N79	100.69	31.52
N80	100.69	31.5198
N81	100.69	31.5194
N82	100.691	31.5198
N83	100.699	31.5204
N84	100.69	31.5201
N85	100.69	31.5194
N86	100.691	31.5187
N87	100.691	31.5183
N88	100.691	31.5181
N89	100.691	31.5176
N90	100.691	31.4827
N91	100.706	31.4827
N92	100.707	31.486
N93	100.707	31.4861
N94	100.707	31.4851
N95	100.707	31.485
N96	100.707	31.4846
N97	100.706	31.4843
N98	100.707	31.4843
N99	100.707	31.4841
N100	100.707	31.4833
N101	100.707	31.4829
N102	100.706	31.4823
N103	100.707	31.4819
N104	100.707	31.4817
N105	100.707	31.4803
N106	100.707	31.4798
N107	100.707	31.4793
N108	100.707	31.4783
N109	100.709	31.4741
N110	100.709	31.4374
N111	100.709	31.4738
N112	100.709	31.4728
N113	100.709	31.4724
N114	100.709	31.4717
N115	100.708	31.4703
N116	100.708	31.4668
N117	100.709	31.4772
N118	100.709	31.4657
N119	100.713	31.4667
N120	100.713	31.4667
N121	100.714	31.4767
N122	100.714	31.4662
N123	100.716	31.4665
N124	100.715	31.4661
N125	100.716	31.4657
N126	100.716	31.4663
N127	100.717	31.4661
N128	100.717	31.4669
N129	100.716	31.4677
N130	100.717	31.4677
N131	100.718	31.4673
N132	100.718	31.4667
N133	100.718	31.4673
N134	100.718	31.4666
N135	100.718	31.4674
N136	100.718	31.4662
N137	100.717	31.4658
N138	100.716	31.4665
N139	100.716	31.4657
N140	100.715	31.4666
N141	100.713	31.4639
N142	100.711	31.4587
N143	100.71	31.4578
N144	100.712	31.4582
N145	100.712	31.4576
N146	100.713	31.4571
N147	100.713	31.4567
N148	100.711	31.4565
N149	100.714	31.4569
N150	100.715	31.456
N151	100.715	31.4557
N152	100.715	31.4552
N153	100.714	31.4554
N154	100.714	31.4555
N155	100.713	31.4554
N156	100.713	31.4551
N157	100.714	31.4548
N158	100.714	31.4548
N159	100.715	31.4546
N160	100.715	31.4543
N161	100.715	31.4542
N162	100.714	31.4546
N163	100.713	31.4545
N164	100.712	31.455
N165	100.711	31.4552
N166	100.699	31.4513
N167	100.7	31.4505
N168	100.699	31.45
N169	100.699	31.45
N170	100.7	31.4499
N171	100.698	31.4507
N172	100.692	31.4371
N173	100.691	31.4367
N174	100.691	31.437
N175	100.69	31.4369
N176	100.69	31.4367
N177	100.689	31.4366
N178	100.689	31.4369
N179	100.689	31.4367
N180	100.689	31.436
N181	100.69	31.436
N182	100.689	31.436
N183	100.69	31.4358
N184	100.69	31.4354
N185	100.691	31.4354
N186	100.69	31.4354
N187	100.69	31.4354
N188	100.689	31.436
N189	100.689	31.4358
N190	100.689	31.4355
N191	100.689	31.4352
N192	100.689	31.4349
N193	100.689	31.4346
N194	100.69	31.435
N195	100.69	31.4341
N196	100.69	31.4334
N197	100.689	31.4234
N198	100.689	31.4235
N199	100.69	31.4229
N200	100.69	31.4226
