# Supplementary material for: Unraveling the spatial distribution and influencing factors of ‘Bengke’ traditional houses in Luhuo County, Western Sichuan
Source: PLoS One. 2024 Dec 16;19(12):e0314242. doi: 10.1371/journal.pone.0314242 (PMC11649086; doi:10.1371/journal.pone.0314242)
Supplement: S1 File — (ZIP) [file pone.0314242.s001.zip › sample village coordinates/sample village coordinates/Processed_Data_for_Regression_Analysis.csv]

Township	Population density (persons/km2)	Disposable income per capita	Economic Development Quality Score	Land area per capita (km2/person)	Township History	Building age	Average altitude (m)	Average annual temperature (°C)	Annual precipitation (mm)	Industrial structure_Green Industry, Rural Tourism	Industrial structure_Traditional agriculture, rural tourism	Infrastructrue Leve_general	Infrastructrue Leve_relatively good	Infrastructrue Leve_weaker	Level of social service facilities_general	Level of social service facilities_relatively good	Level of social service facilities_weaker	Religious belief_Tibetan Buddhism	Policies related to the preservation of architectural cultural heritage_Tibetan 'Bunko' Dwelling Construction Techniques, Awarded the Fourth Representative List of Intangible Cultural Heritage of Ganzi Prefecture	Relevant policies and regulations_Opinions on Further Strengthening the Safeguarding of Intangible Cultural Heritage, 2021; 14th Five-Year Plan for the Protection of Cultural Relics and Scientific and Technological Innovation	Distribution_分散	Distribution_聚集	Distribution_较分�?Distribution_较聚�?Xialatuo	-0.48675039	1.014885834	-0.213536319	1.998203896	-0.364733356	Hundred Years of History	-1.423246439	-1.608550538	-0.55735867	1	0	0	1	0	0	1	0	1	1	1	0	0	0	1
Xindu	2.808966946	1.014885834	2.822807256	-1.105913433	-0.364733356	Hundred Years of History	-1.377499232	-0.232641607	0.798045613	1	0	0	1	0	0	1	0	1	1	1	0	0	0	1
Shangluo Koma	-0.375076162	1.184970513	-0.299268373	-0.343601329	-0.364733356	Hundred Years of History	-0.615045783	0.604868177	-1.265865455	0	1	0	0	1	0	1	0	1	1	1	0	1	0	0
Kaniang	-0.464571732	-1.089912076	-0.399289103	0.980568448	-0.354755847	Hundred Years of History	0.909861116	0.963800942	-1.88811924	0	1	0	0	1	0	0	1	1	1	1	1	0	0	0
Zongmai	-0.386009303	1.099928173	-0.320701387	-0.277758633	2.828069271	Hundred Years of History	0.299898357	-1.78801692	-0.379923928	0	1	0	1	0	1	0	0	1	1	1	0	1	0	0
Zongta	-0.31182013	-0.685960962	-0.385000427	-0.587219305	-0.364733356	Hundred Years of History	0.299898357	0.06646903	0.873208941	0	1	1	0	0	0	0	1	1	1	1	0	0	0	1
Xialuo Koma	-0.464415545	-1.089912076	-0.399289103	0.971057837	-0.364733356	Hundred Years of History	1.519823876	0.963800942	0.674827042	0	1	0	1	0	1	0	0	1	1	1	0	0	1	0
Yade	-0.121114909	-0.260749263	-0.370711752	-0.852784846	-0.324823323	Hundred Years of History	-0.615045783	0.963800942	0.873208941	1	0	0	1	0	1	0	0	1	1	1	0	0	0	1
Niba	-0.199208775	-1.188135978	-0.435010792	-0.782552636	-0.324823323	Hundred Years of History	1.00135553	0.06646903	0.871976756	0	1	0	1	0	1	0	0	1	1	1	0	0	1	0
