# Supplementary material for: Unraveling the spatial distribution and influencing factors of ‘Bengke’ traditional houses in Luhuo County, Western Sichuan
Source: PLoS One. 2024 Dec 16;19(12):e0314242. doi: 10.1371/journal.pone.0314242 (PMC11649086; doi:10.1371/journal.pone.0314242)
Supplement: S1 File — (ZIP) [file pone.0314242.s001.zip › sample village coordinates/sample village coordinates/Shangluokema township.xlsx]

## Sheet: Sheet1
上罗柯马乡建筑点位	Y	X
S1	100.719	31.5828
S2	100.72	31.5828
S3	100.719	31.5829
S4	100.719	31.5832
S5	100.719	31.5833
S6	100.719	31.5843
S7	100.719	31.5843
S8	100.719	31.5845
S9	100.719	31.5847
S10	100.718	31.5851
S11	100.719	31.5828
S12	100.718	31.5852
S13	100.718	31.5854
S14	100.718	31.5855
S15	100.718	31.5857
S16	100.718	31.5859
S17	100.718	31.5864
S18	100.718	31.5862
S19	100.718	31.5867
S20	100.718	31.5869
S21	100.749	31.5805
S22	100.75	31.5809
S23	100.751	31.5806
S24	100.75	31.5809
S25	100.75	31.5813
S26	100.751	31.5813
S27	100.751	31.5809
S28	100.751	31.5806
S29	100.751	31.5807
S30	100.751	31.5808
S31	100.752	31.5809
S32	100.752	31.5811
S33	100.751	31.5815
S34	100.752	31.5814
S35	100.752	31.5813
S36	100.752	31.5817
S37	100.751	31.5817
S38	100.751	31.5814
S39	100.751	31.5819
S40	100.751	31.5821
S41	100.751	31.5822
S42	100.752	31.5824
S43	100.752	31.5825
S44	100.752	31.5824
S45	100.752	31.5825
S46	100.752	31.5824
S47	100.752	31.5827
S48	100.752	31.5828
S49	100.752	31.5829
S50	100.752	31.5829
S51	100.752	31.5827
S52	100.753	31.5827
S53	100.753	31.5829
S54	100.753	31.583
S55	100.753	31.5831
S56	100.753	31.5832
S57	100.753	31.5832
S58	100.754	31.5833
S59	100.754	31.5831
S60	100.753	31.5829
S61	100.753	31.5828
S62	100.753	31.5826
S63	100.753	31.5821
S64	100.753	31.5824
S65	100.753	31.5821
S66	100.753	31.582
S67	100.753	31.5819
S68	100.753	31.5818
S69	100.753	31.5816
S70	100.753	31.5814
S71	100.753	31.5812
S72	100.753	31.581
S73	100.752	31.5818
S74	100.752	31.5816
S75	100.752	31.5817
S76	100.752	31.5816
S77	100.752	31.5814
S78	100.753	31.5813
S79	100.753	31.5817
S80	100.753	31.5819
S81	100.752	31.5822
S82	100.75	31.5813
S83	100.751	31.5816
S84	100.751	31.5818
S85	100.751	31.582
S86	100.751	31.5819
S87	100.751	31.5821
S88	100.751	31.5822
S89	100.751	31.5824
S90	100.751	31.5825
S91	100.751	31.5825
S92	100.751	31.5828
S93	100.751	31.5824
S94	100.751	31.5825
S95	100.751	31.5826
S96	100.751	31.5828
S97	100.752	31.5832
S98	100.752	31.5829
S99	100.752	31.5831
S100	100.752	31.5833
S101	100.752	31.5832
S102	100.753	31.5832
S103	100.752	31.5833
S104	100.753	31.5835
S105	100.753	31.5833
S106	100.753	31.5834
S107	100.753	31.5837
S108	100.752	31.584
S109	100.752	31.5841
S110	100.753	31.5843
S111	100.753	31.5844
S112	100.753	31.5844
S113	100.753	31.5845
S114	100.753	31.5849
S115	100.753	31.5849
S116	100.753	31.5851
S117	100.753	31.5852
S118	100.754	31.5849
S119	100.754	31.5851
S120	100.754	31.5853
S121	100.754	31.5854
S122	100.754	31.5855
S123	100.754	31.5854
S124	100.754	31.5853
S125	100.754	31.5853
S126	100.754	31.5854
S127	100.754	31.5856
S128	100.754	31.5858
S129	100.754	31.5858
S130	100.755	31.5862
S131	100.755	31.586
S132	100.755	31.586
S133	100.755	31.5864
S134	100.756	31.5864
S135	100.756	31.5865
S136	100.756	31.5867
S137	100.756	31.5868
S138	100.755	31.5867
S139	100.756	31.5869
S140	100.755	31.5859
S141	100.755	31.5857
S142	100.756	31.5856
S143	100.756	31.5855
S144	100.755	31.5857
S145	100.755	31.5859
S146	100.755	31.5856
S147	100.755	31.5855
S148	100.755	31.5856
S149	100.755	31.5855
S150	100.755	31.5856
S151	100.755	31.5855
S152	100.755	31.5853
S153	100.755	31.5854
S154	100.755	31.5853
S155	100.755	31.5851
S156	100.755	31.5853
S157	100.755	31.5851
S158	100.755	31.5849
S159	100.755	31.5848
S160	100.755	31.5847
S161	100.755	31.5845
S162	100.754	31.5842
S163	100.754	31.5853
S164	100.754	31.585
S165	100.754	31.5849
S166	100.754	31.5848
S167	100.754	31.5847
S168	100.754	31.5846
S169	100.754	31.5846
S170	100.754	31.5845
S171	100.754	31.5844
S172	100.758	31.5854
S173	100.758	31.5852
S174	100.759	31.5848
S175	100.757	31.5873
S176	100.757	31.5873
S177	100.757	31.5874
S178	100.757	31.5876
S179	100.757	31.5877
S180	100.757	31.5876
S181	100.758	31.5876
S182	100.758	31.5873
S183	100.757	31.5869
S184	100.757	31.5869
S185	100.757	31.5868
S186	100.757	31.5866
S187	100.757	31.5865
S188	100.757	31.5863
S189	100.756	31.5862
S190	100.756	31.5862
S191	100.756	31.5863
S192	100.757	31.5866
S193	100.757	31.5865
S194	100.758	31.5865
S195	100.758	31.5863
S196	100.758	31.5863
S197	100.757	31.5861
S198	100.757	31.5861
S199	100.757	31.586
S200	100.758	31.5858
S201	100.758	31.5859
S202	100.759	31.5858
S203	100.759	31.5857
S204	100.759	31.5856
S205	100.759	31.5853
S206	100.759	31.5851
S207	100.76	31.5849
S208	100.76	31.5847
S209	100.757	31.5854
S210	100.758	31.5855
S211	100.758	31.5854
S212	100.758	31.5854
S213	100.758	31.5852
S214	100.759	31.5851
S215	100.759	31.5849
S216	100.756	31.5847
S217	100.76	31.5846
S218	100.759	31.5898
S219	100.759	31.5897
S220	100.759	31.5896
S221	100.759	31.5898
S222	100.759	31.5902
S223	100.759	31.5904
S224	100.76	31.5903
S225	100.76	31.5901
S226	100.76	31.58
S227	100.76	31.5909
S228	100.76	31.5911
S229	100.76	31.5909
S230	100.76	31.5908
S231	100.76	31.5912
S232	100.76	31.5917
S233	100.76	31.5919
S234	100.76	31.592
S235	100.76	31.5923
S236	100.761	31.5925
S237	100.761	31.5924
S238	100.761	31.5918
S239	100.761	31.5925
S240	100.761	31.5927
S241	100.761	31.593
S242	100.761	31.593
S243	100.761	31.5829
S244	100.761	31.5836
S245	100.762	31.5838
