# Supplementary material for: Unraveling the spatial distribution and influencing factors of ‘Bengke’ traditional houses in Luhuo County, Western Sichuan
Source: PLoS One. 2024 Dec 16;19(12):e0314242. doi: 10.1371/journal.pone.0314242 (PMC11649086; doi:10.1371/journal.pone.0314242)
Supplement: S1 File — (ZIP) [file pone.0314242.s001.zip › sample village coordinates/sample village coordinates/Xialuokema township.xlsx]

## Sheet: Sheet1
建筑点位	X	Y
XL01	31.5844	100.833
XL02	31.584	100.833
XL03	31.5838	100.833
XL04	31.5833	100.833
XL05	31.583	100.834
XL06	31.5825	100.834
XL07	31.5826	100.834
XL08	31.5826	100.834
XL09	31.5825	100.835
XL10	31.5823	100.835
XL11	31.5827	100.835
XL12	31.5824	100.835
XL13	31.5823	100.835
XL14	31.581	100.834
XL15	31.5811	100.834
XL16	31.5815	100.834
XL17	31.583	100.837
XL18	31.583	100.837
XL19	31.5829	100.837
XL20	31.583	100.837
XL21	31.583	100.838
XL22	31.5836	100.838
XL23	31.5832	100.839
XL24	31.5831	100.839
XL25	31.583	100.837
XL26	31.5833	100.84
XL27	31.5396	100.886
XL28	31.5402	100.887
XL29	31.5404	100.887
XL30	31.5499	100.887
XL31	31.5407	100.888
XL32	31.541	100.887
XL33	31.5409	100.889
XL34	31.5427	100.889
XL35	31.5429	100.889
XL36	31.5431	100.889
XL37	31.5435	100.889
XL38	31.5437	100.889
XL39	31.5435	100.89
XL40	31.5437	100.89
XL41	31.5437	100.889
XL42	31.5433	100.88
XL43	31.5424	100.89
XL44	31.5428	100.881
XL45	31.5437	100.89
XL46	31.5442	100.889
XL47	31.5442	100.89
XL48	31.5445	100.89
XL49	31.5449	100.891
XL50	31.5425	100.891
XL51	31.5454	100.891
XL52	31.5445	100.893
XL53	31.5443	100.894
XL54	31.5449	100.894
XL55	31.5448	100.894
XL56	31.5448	100.895
XL57	31.5452	100.895
XL58	31.5452	100.895
XL59	31.5449	100.896
XL60	31.5446	100.896
XL61	31.2997	100.833
XL62	31.3004	100.835
XL63	31.3023	100.837
XL64	31.311	100.849
XL65	31.3108	100.849
XL66	31.3234	100.808
XL67	31.3262	100.802
XL68	31.3269	100.802
XL69	31.3274	100.794
XL70	31.5476	100.945
XL71	31.5549	100.926
XL72	31.572	100.926
