# Supplementary material for: Unraveling the spatial distribution and influencing factors of ‘Bengke’ traditional houses in Luhuo County, Western Sichuan
Source: PLoS One. 2024 Dec 16;19(12):e0314242. doi: 10.1371/journal.pone.0314242 (PMC11649086; doi:10.1371/journal.pone.0314242)
Supplement: S1 File — (ZIP) [file pone.0314242.s001.zip › sample village coordinates/sample village coordinates/Xilatuo township.xlsx]

## Sheet: Sheet1
Y	X
31.2947	100.769
31.2949	100.769
31.2953	100.768
31.2956	100.769
31.2957	100.769
31.2957	100.769
31.2959	100.77
31.2963	100.77
31.2963	100.769
31.2965	100.769
31.2963	100.769
31.2961	100.769
31.296	100.768
31.296	100.768
31.2963	100.768
31.2963	100.768
31.2965	100.769
31.2967	100.769
31.2967	100.769
31.2968	100.769
31.2967	100.768
31.2969	100.769
31.2971	100.769
31.297	100.768
31.2968	100.768
31.2967	100.767
31.2968	100.768
31.297	100.768
31.2973	100.768
31.2972	100.768
31.2968	100.767
31.2972	100.768
31.2968	100.767
31.2976	100.768
31.2976	100.768
31.2976	100.767
31.2974	100.767
31.2976	100.767
31.2968	100.767
31.2971	100.766
31.2973	100.767
31.2974	100.767
31.2976	100.767
31.2976	100.767
31.2978	100.767
31.2979	100.77
31.2979	100.767
31.298	100.767
31.298	100.766
31.2982	100.767
31.2984	100.767
31.2987	100.766
31.2989	100.766
31.2992	100.766
31.2996	100.766
31.2993	100.766
31.2991	100.766
31.299	100.767
31.2987	100.767
31.2986	100.767
31.2986	100.767
31.2984	100.767
31.2982	100.767
31.2983	100.768
31.2987	100.767
31.2989	100.767
31.299	100.767
31.2991	100.767
31.2994	100.767
31.2997	100.767
31.2995	100.768
31.2992	100.768
31.2991	100.769
31.2991	100.768
31.2988	100.768
31.2986	100.768
31.2981	100.768
31.2987	100.769
31.2983	100.767
31.2982	100.768
31.2985	100.768
31.2993	100.769
31.2994	100.769
31.299	100.769
31.2991	100.769
31.2988	100.768
31.2987	100.767
31.2986	100.769
31.2988	100.769
31.2985	100.769
31.2985	100.77
31.2957	100.766
31.3219	100.745
31.3212	100.748
31.3232	100.749
31.3213	100.748
31.3216	100.748
31.3218	100.748
31.322	100.748
31.3211	100.749
31.3222	100.748
31.3211	100.751
31.3216	100.751
31.3218	100.751
31.3222	100.749
31.3225	100.75
31.3228	100.75
31.323	100.75
31.3229	100.745
31.323	100.749
31.3224	100.748
31.3226	100.748
31.3227	100.748
31.3227	100.746
31.3231	100.747
31.322	100.745
31.3231	100.749
31.32	100.749
31.323	100.75
31.3228	100.743
31.323	100.748
31.3253	100.748
31.3235	100.748
31.3234	100.749
31.3233	100.749
31.3237	100.749
31.3228	100.749
31.3242	100.749
31.324	100.749
31.3244	100.749
31.3243	100.75
31.3245	100.749
31.3248	100.749
31.325	100.75
31.3254	100.741
31.3237	100.748
31.3257	100.751
31.3229	100.746
31.3229	100.746
31.3233	100.746
31.3232	100.746
31.3236	100.747
31.3239	100.747
31.3238	100.747
31.3238	100.748
31.3238	100.747
31.3238	100.748
31.3241	100.748
31.3241	100.748
31.3241	100.747
31.3245	100.748
31.3257	100.749
31.3249	100.746
31.3247	100.747
31.3249	100.748
31.3253	100.748
31.326	100.747
31.3254	100.748
31.3255	100.748
31.3252	100.748
31.3249	100.749
31.3255	100.749
31.3256	100.75
31.3258	100.74
