# Supplementary material for: Unraveling the spatial distribution and influencing factors of ‘Bengke’ traditional houses in Luhuo County, Western Sichuan
Source: PLoS One. 2024 Dec 16;19(12):e0314242. doi: 10.1371/journal.pone.0314242 (PMC11649086; doi:10.1371/journal.pone.0314242)
Supplement: S1 File — (ZIP) [file pone.0314242.s001.zip › sample village coordinates/sample village coordinates/Yade township.xlsx]

## Sheet: Sheet1
village	X	Y
Y01	31.5102	100.514
Y02	31.5089	100.511
Y03	31.5089	100.512
Y04	31.509	100.513
Y05	31.5094	100.513
Y06	31.509	100.514
Y07	31.5088	100.514
Y08	31.5084	100.514
Y09	31.5098	100.514
Y10	31.5096	100.514
Y11	31.5084	100.514
Y12	31.5087	100.515
Y13	31.5082	100.514
Y14	31.5084	100.518
Y15	31.5085	100.515
Y16	31.5082	100.515
Y17	31.5076	100.513
Y18	31.5072	100.514
Y19	31.5078	100.513
Y20	31.5072	100.514
Y21	31.5068	100.514
Y22	31.5069	100.515
Y23	31.5064	100.514
Y24	31.5102	100.515
Y25	31.5086	100.52
Y26	31.5081	100.521
Y27	31.5086	100.521
Y28	31.5085	100.522
Y29	31.5083	100.522
Y30	31.5077	100.522
Y31	31.5069	100.522
Y32	31.5086	100.523
Y33	31.5069	100.522
Y34	31.5057	100.521
Y35	31.5059	100.522
Y36	31.5052	100.522
Y37	31.505	100.522
Y38	31.5046	100.522
Y39	31.5046	100.522
Y40	31.5051	100.523
Y41	31.5051	100.522
Y42	31.5043	100.524
Y43	31.5042	100.525
Y44	31.5036	100.525
Y45	31.5039	100.525
Y46	31.5033	100.526
Y47	31.5026	100.526
Y48	31.5051	100.53
Y49	31.5052	100.53
Y50	31.5063	100.531
Y51	31.5069	100.531
Y52	31.5072	100.532
Y53	31.5075	100.532
Y54	31.5095	100.531
Y55	31.5097	100.542
Y56	31.5098	100.543
Y57	31.5102	100.542
Y58	31.5007	100.543
Y59	31.5101	100.543
Y60	31.5097	100.543
Y61	31.4874	100.52
Y62	31.4871	100.519
Y63	31.4877	100.519
Y64	31.488	100.52
Y65	31.4882	100.519
Y66	31.4884	100.519
Y67	31.4881	100.519
Y68	31.4851	100.517
Y69	31.4848	100.517
Y70	31.4848	100.518
Y71	31.4832	100.518
Y72	31.484	100.519
Y73	31.4837	100.519
Y74	31.4836	100.519
Y75	31.4836	100.519
Y76	31.4831	100.51
Y77	31.4844	100.52
Y78	31.4829	100.511
Y79	31.4828	100.511
Y80	31.4851	100.514
Y81	31.4853	100.514
Y82	31.4856	100.514
Y83	31.486	100.524
Y84	31.4867	100.525
Y85	31.487	100.525
Y86	31.4871	100.526
Y87	31.4887	100.526
Y88	31.4892	100.526
Y89	31.4894	100.527
Y90	31.4893	100.527
Y91	31.4891	100.527
Y92	31.4889	100.527
Y93	31.4897	100.528
Y94	31.4802	100.527
Y95	31.4896	100.528
Y96	31.4901	100.528
Y97	31.4905	100.528
Y98	31.4904	100.528
Y99	31.4908	100.528
Y100	31.4909	100.528
Y101	31.4915	100.528
Y102	31.4912	100.529
Y103	31.4916	100.528
Y104	31.4902	100.528
Y105	31.4915	100.528
Y106	31.4919	100.528
Y107	31.4912	100.529
Y108	31.4919	100.528
Y109	31.4917	100.529
Y110	31.4918	100.529
Y111	31.4923	100.529
Y112	31.4923	100.53
Y113	31.4925	100.52
Y114	31.4869	100.536
Y115	31.4859	100.536
Y116	31.4855	100.538
Y117	31.4856	100.539
Y118	31.4861	100.538
Y119	31.4863	100.539
Y120	31.4869	100.536
Y121	31.4859	100.536
Y122	31.4855	100.538
Y123	31.4856	100.538
Y124	31.4861	100.538
Y125	31.4863	100.539
Y126	31.4857	100.539
Y127	31.4851	100.539
Y128	31.4845	100.539
Y129	31.4843	100.539
Y130	31.4838	100.539
Y131	31.4863	100.539
Y132	31.4857	100.539
Y133	31.4851	100.539
Y134	31.4845	100.539
Y135	31.4843	100.539
Y136	31.4838	100.539
Y137	31.4841	100.54
Y138	31.4844	100.54
Y139	31.4836	100.541
Y140	31.4832	100.541
Y141	31.4827	100.541
Y142	31.4823	100.541
Y143	31.4819	100.542
Y144	31.4814	100.541
Y145	31.4816	100.542
Y146	31.4799	100.544
Y147	31.4794	100.545
Y148	31.4779	100.546
Y149	31.478	100.547
Y150	31.4775	100.547
Y151	31.4859	100.548
Y152	31.4859	100.55
Y153	31.4852	100.549
Y154	31.4851	100.548
Y155	31.4853	100.546
Y156	31.4844	100.549
Y157	31.4838	100.549
Y158	31.4835	100.548
Y159	31.4812	100.56
Y160	31.4817	100.56
Y161	31.4819	100.561
Y162	31.4814	100.561
Y163	31.4815	100.562
Y164	31.4811	100.562
Y165	31.4805	100.562
Y166	31.4828	100.563
Y167	31.4891	100.562
Y168	31.4891	100.562
Y169	31.489	100.562
Y170	31.4883	100.563
Y171	31.4879	100.566
Y172	31.4881	100.567
Y173	31.4879	100.567
Y174	31.4876	100.567
Y175	31.4876	100.568
Y176	31.488	100.568
Y177	31.4882	100.567
Y178	31.4884	100.567
Y179	31.4886	100.567
Y180	31.489	100.567
Y181	31.4886	100.568
Y182	31.4883	100.568
Y183	31.4889	100.567
Y184	31.4891	100.568
Y185	31.4892	100.569
Y186	31.4893	100.57
Y187	31.4892	100.571
Y188	31.4894	100.571
Y189	31.4899	100.571
Y190	31.4898	100.572
Y191	31.4802	100.573
Y192	31.4897	100.573
Y193	31.4898	100.574
Y194	31.4894	100.574
Y195	31.4892	100.575
Y196	31.4889	100.575
Y197	31.4889	100.575
Y198	31.4885	100.575
Y199	31.4742	100.578
Y200	31.4739	100.558
Y201	31.4738	100.558
Y202	31.4733	100.558
Y203	31.4731	100.558
Y204	31.4733	100.558
Y205	31.4735	100.558
Y206	31.4725	100.559
Y207	31.4737	100.559
Y208	31.4741	100.559
Y209	31.4737	100.559
Y210	31.4764	100.558
Y211	31.4757	100.558
Y212	31.4754	100.558
Y213	31.4658	100.558
Y214	31.4662	100.559
Y215	31.4663	100.558
Y216	31.4668	100.558
Y217	31.4671	100.559
Y218	31.4667	100.559
Y219	31.4661	100.559
Y220	31.4659	100.559
Y221	31.4661	100.559
Y222	31.4659	100.559
Y223	31.4655	100.559
Y224	31.4655	100.559
Y225	31.4657	100.558
Y226	31.4651	100.56
Y227	31.4649	100.56
Y228	31.4671	100.559
Y229	31.4669	100.559
Y230	31.4497	100.576
Y231	31.4497	100.577
Y232	31.4492	100.577
Y233	31.4493	100.578
Y234	31.4492	100.579
Y235	31.4489	100.579
Y236	31.4486	100.579
Y237	31.4489	100.58
Y238	31.4489	100.579
Y239	31.4468	100.58
Y240	31.4461	100.581
Y241	31.4482	100.582
Y242	31.4467	100.582
Y243	31.4477	100.582
Y244	31.4466	100.582
Y245	31.4462	100.583
Y246	31.4456	100.583
Y247	31.4452	100.582
Y248	31.4451	100.583
Y249	31.4448	100.583
Y250	31.444	100.582
Y251	31.4449	100.583
Y252	31.4442	100.583
Y253	31.446	100.584
Y254	31.4466	100.584
Y255	31.4471	100.585
Y256	31.4461	100.585
Y257	31.446	100.586
Y258	31.4448	100.588
Y259	31.4456	100.588
Y260	31.4459	100.588
Y261	31.444	100.588
Y262	31.4461	100.59
Y263	31.4423	100.587
Y264	31.4352	100.589
Y265	31.4359	100.589
Y266	31.4356	100.59
Y267	31.4367	100.59
Y268	31.4371	100.59
Y269	31.4372	100.59
Y270	31.4374	100.589
Y271	31.4367	100.59
Y272	31.4354	100.591
Y273	31.4357	100.591
Y274	31.436	100.592
Y275	31.4363	100.592
Y276	31.4367	100.591
Y277	31.4369	100.591
Y278	31.4371	100.591
Y279	31.4368	100.592
Y280	31.4363	100.592
Y281	31.4361	100.593
Y282	31.4355	100.592
Y283	31.432	100.597
Y284	31.4318	100.597
Y285	31.433	100.597
Y286	31.4324	100.598
Y287	31.4322	100.599
Y288	31.432	100.599
Y289	31.4319	100.599
Y290	31.4324	100.6
Y291	31.4327	100.6
Y292	31.4325	100.58
Y293	31.4332	100.6
Y294	31.4316	100.6
Y295	31.4318	100.601
Y296	31.4314	100.601
Y297	31.431	100.6
Y298	31.431	100.599
Y299	31.4307	100.599
Y300	31.4312	100.598
Y301	31.4305	100.598
Y302	31.4301	100.599
Y303	31.43	100.599
Y304	31.4296	100.599
Y305	31.4296	100.599
Y306	31.4303	100.599
Y307	31.4307	100.599
Y308	31.4305	100.599
Y309	31.4304	100.6
Y310	31.4303	100.6
Y311	31.4303	100.601
Y312	31.4292	100.602
Y313	31.4331	100.607
Y314	31.4334	100.608
Y315	31.4332	100.608
Y316	31.4329	100.608
Y317	31.432	100.609
Y318	31.4338	100.608
Y319	31.4344	100.608
Y320	31.4341	100.612
Y321	31.4343	100.611
Y322	31.4338	100.611
Y323	31.4324	100.63
Y324	31.4321	100.63
Y325	31.4319	100.63
Y326	31.4318	100.631
Y327	31.4317	100.632
