# Supplementary material for: Unraveling the spatial distribution and influencing factors of ‘Bengke’ traditional houses in Luhuo County, Western Sichuan
Source: PLoS One. 2024 Dec 16;19(12):e0314242. doi: 10.1371/journal.pone.0314242 (PMC11649086; doi:10.1371/journal.pone.0314242)
Supplement: S1 File — (ZIP) [file pone.0314242.s001.zip › sample village coordinates/sample village coordinates/Zongmai township.xlsx]

## Sheet: Sheet1
宗麦乡建筑点位	X	Y
Z1	31.5906	100.973
Z2	31.5912	100.974
Z3	31.5918	100.973
Z4	31.5917	100.973
Z5	31.5915	100.973
Z6	31.5913	100.972
Z7	31.5912	100.972
Z8	31.5918	100.972
Z9	31.5919	100.972
Z10	31.592	100.974
Z11	31.5917	100.974
Z12	31.5923	100.972
Z13	31.5922	100.972
Z14	31.5918	100.972
Z15	31.5919	100.972
Z16	31.5921	100.972
Z17	31.5923	100.972
Z18	31.5923	100.971
Z19	31.5923	100.972
Z20	31.5924	100.972
Z21	31.5926	100.972
Z22	31.5927	100.972
Z23	31.5925	100.972
Z24	31.5926	100.972
Z25	31.5927	100.972
Z26	31.5929	100.972
Z27	31.593	100.972
Z28	31.5929	100.972
Z29	31.5928	100.972
Z30	31.5928	100.971
Z31	31.5931	100.972
Z32	31.593	100.971
Z33	31.5935	100.972
Z34	31.593	100.971
Z35	31.5936	100.971
Z36	31.5936	100.971
Z37	31.5937	100.971
Z38	31.5937	100.97
Z39	31.594	100.971
Z40	31.594	100.971
Z41	31.5942	100.971
Z42	31.594	100.967
Z43	31.5942	100.971
Z44	31.5945	100.97
Z45	31.5947	100.971
Z46	31.5906	100.97
Z47	31.5946	100.98
Z48	31.5952	100.97
Z49	31.5953	100.98
Z50	31.5957	100.979
Z51	31.596	100.979
Z52	31.5958	100.979
Z53	31.5965	100.979
Z54	31.5964	100.978
Z55	31.5973	100.978
Z56	31.597	100.977
Z57	31.5975	100.977
Z58	31.5982	100.977
Z59	31.5986	100.976
Z60	31.5992	100.976
Z61	31.5998	100.975
Z62	31.5905	100.974
Z63	31.5928	100.97
Z64	31.5938	100.971
Z65	31.5938	100.971
Z66	31.5934	100.971
Z67	31.5938	100.97
Z68	31.5941	100.971
Z69	31.594	100.971
Z70	31.5939	100.98
Z71	31.5942	100.97
Z72	31.5943	100.97
Z73	31.5946	100.971
Z74	31.5948	100.97
Z75	31.5947	100.98
Z76	31.595	100.97
Z77	31.5954	100.97
Z78	31.5958	100.969
Z79	31.5954	100.969
Z80	31.5954	100.97
Z81	31.5958	100.969
Z82	31.5956	100.969
Z83	31.5961	100.967
Z84	31.596	100.968
Z85	31.5966	100.969
Z86	31.5971	100.968
Z87	31.5975	100.968
Z88	31.5973	100.967
Z89	31.5977	100.967
Z90	31.5985	100.967
Z91	31.5987	100.966
Z92	31.5995	100.965
Z93	31.6	100.964
Z94	31.5924	100.97
Z95	31.5927	100.969
Z96	31.5932	100.97
Z97	31.5936	100.969
Z98	31.594	100.969
Z99	31.5986	100.967
Z100	31.598	100.968
Z101	31.5981	100.968
Z102	31.5974	100.968
Z103	31.597	100.969
Z104	31.5966	100.969
Z105	31.5961	100.969
Z106	31.5959	100.97
Z107	31.5952	100.971
Z108	31.5954	100.971
Z109	31.5948	100.971
Z110	31.5943	100.971
Z111	31.5946	100.972
Z112	31.5945	100.972
Z113	31.5942	100.972
Z114	31.5937	100.972
Z115	31.5936	100.972
Z116	31.5938	100.972
Z117	31.593	100.972
Z118	31.5931	100.972
Z119	31.5934	100.973
Z120	31.593	100.973
Z121	31.5929	100.973
Z122	31.5929	100.973
Z123	31.5928	100.973
Z124	31.5987	100.964
Z125	31.599	100.963
Z126	31.595	100.971
Z127	31.5952	100.972
Z128	31.5945	100.971
Z129	31.5944	100.971
Z130	31.5946	100.972
Z131	31.5942	100.971
Z132	31.5939	100.972
Z133	31.5934	100.972
Z134	31.5935	100.973
Z135	31.5933	100.972
Z136	31.5933	100.973
Z137	31.5929	100.972
Z138	31.5932	100.973
Z139	31.5927	100.973
Z140	31.5986	100.964
Z141	31.5992	100.964
Z142	31.5983	100.963
Z143	31.5983	100.969
Z144	31.5937	100.969
Z145	31.5936	100.969
Z146	31.5987	100.967
Z147	31.5977	100.968
Z148	31.5977	100.968
Z149	31.5972	100.968
Z150	31.5968	100.969
Z151	31.5963	100.969
Z152	31.5961	100.97
Z153	31.5957	100.97
Z154	31.5996	100.963
Z155	31.5996	100.963
Z156	31.5999	100.963
Z157	31.6002	100.963
Z158	31.6004	100.962
Z159	31.6023	100.961
Z160	31.6018	100.961
Z161	31.6016	100.967
Z162	31.6021	100.962
Z163	31.6018	100.962
Z164	31.6012	100.963
Z165	31.6027	100.961
Z166	31.6032	100.961
Z167	31.6038	100.96
Z168	31.6037	100.961
Z169	31.5995	100.963
Z170	31.5998	100.963
Z171	31.5998	100.962
Z172	31.6	100.962
Z173	31.606	100.963
Z174	31.6019	100.961
Z175	31.6016	100.961
Z176	31.601	100.961
Z177	31.6014	100.962
Z178	31.6012	100.962
Z179	31.601	100.963
Z180	31.6019	100.961
Z181	31.6032	100.961
Z182	31.6042	100.96
Z183	31.6054	100.958
Z184	31.6017	100.967
Z185	31.6019	100.964
Z186	31.6054	100.959
Z187	31.4723	101.024
Z188	31.3314	101.115
Z189	31.3315	101.116
Z190	31.33	101.119
Z191	31.3241	101.139
Z192	31.324	101.142
Z193	31.3275	101.153
Z194	31.3319	101.114
Z195	31.471	101.114
Z196	31.3313	101.118
Z197	31.3298	101.119
Z198	31.3238	101.14
Z199	31.4744	101.144
Z200	31.6214	100.972
Z201	31.6217	100.972
Z202	31.6226	100.971
Z203	31.6223	100.973
Z204	31.6228	100.972
Z205	31.623	100.972
Z206	31.6231	100.971
Z207	31.6236	100.971
Z208	31.6239	100.972
Z209	31.6238	100.972
Z210	31.624	100.972
Z211	31.6245	100.972
Z212	31.6247	100.972
Z213	31.6249	100.972
Z214	31.625	100.979
Z215	31.6229	100.973
Z216	31.6249	100.973
Z217	31.6227	100.972
Z218	31.6285	100.972
Z219	31.6231	100.972
Z220	31.6233	100.972
Z221	31.6231	100.972
Z222	31.6229	100.973
Z223	31.6229	100.973
Z224	31.6234	100.975
Z225	31.6235	100.973
Z226	31.624	100.973
Z227	31.6241	100.973
Z228	31.6244	100.972
Z229	31.625	100.973
Z230	31.625	100.973
Z231	31.6247	100.973
Z232	31.625	100.973
Z233	31.6253	100.973
Z234	31.6257	100.973
Z235	31.6259	100.973
Z236	31.6253	100.973
Z237	31.6249	100.974
Z238	31.626	100.973
Z239	31.6263	100.973
Z240	31.626	100.973
Z241	31.6258	100.973
Z242	31.6259	100.974
Z243	31.6258	100.974
Z244	31.6256	100.974
Z245	31.6255	100.974
Z246	31.6252	100.972
Z247	31.6249	100.974
Z248	31.6245	100.974
Z249	31.6257	100.975
Z250	31.626	100.974
Z251	31.6262	100.974
Z252	31.6265	100.974
Z253	31.6267	100.973
Z254	31.6268	100.974
Z255	31.6266	100.974
Z256	31.6263	100.974
Z257	31.6262	100.975
Z258	31.6259	100.975
Z259	31.6265	100.975
Z260	31.6262	100.975
Z261	31.6266	100.975
Z262	31.6269	100.975
Z263	31.6273	100.975
Z264	31.6271	100.975
Z265	31.6272	100.976
Z266	31.6276	100.976
Z267	31.6277	100.976
Z268	31.6276	100.975
Z269	31.6277	100.976
Z270	31.6268	100.973
Z271	31.6258	100.972
