# Supplementary material for: Unraveling the spatial distribution and influencing factors of ‘Bengke’ traditional houses in Luhuo County, Western Sichuan
Source: PLoS One. 2024 Dec 16;19(12):e0314242. doi: 10.1371/journal.pone.0314242 (PMC11649086; doi:10.1371/journal.pone.0314242)
Supplement: S1 File — (ZIP) [file pone.0314242.s001.zip › sample village coordinates/sample village coordinates/Zongta township.xlsx]

## Sheet: Sheet1
建筑点位	X
Z01	31.7246	100.837
Z02	31.7231	100.838
Z03	31.7287	100.843
Z04	31.7258	100.842
Z05	31.7253	100.843
Z06	31.7252	100.843
Z07	31.7236	100.843
Z08	31.7205	100.843
Z09	31.7232	100.843
Z10	31.7223	100.843
Z11	31.7213	100.841
Z12	31.7207	100.84
Z13	31.7202	100.841
Z14	31.7259	100.854
Z15	31.725	100.853
Z16	31.724	100.852
Z17	31.7295	100.851
Z18	31.7272	100.85
Z19	31.7245	100.849
Z20	31.7243	100.849
Z21	31.7206	100.848
Z22	31.7117	100.847
Z23	31.7121	100.847
Z24	31.7115	100.849
Z25	31.7103	100.847
Z26	31.7194	100.848
Z27	31.7082	100.848
Z28	31.7082	100.845
Z29	31.7072	100.845
Z30	31.7085	100.843
Z31	31.7086	100.843
Z32	31.7087	100.843
Z33	31.7081	100.844
Z34	31.708	100.844
Z35	31.7079	100.843
Z36	31.7075	100.843
Z37	31.7072	100.843
Z38	31.7069	100.843
Z39	31.7069	100.842
Z40	31.7067	100.843
Z41	31.7065	100.844
Z42	31.7061	100.844
Z43	31.7072	100.845
Z44	31.7045	100.844
Z45	31.7025	100.843
Z46	31.7025	100.843
Z47	31.7036	100.849
Z48	31.7016	100.848
Z49	31.7011	100.844
Z50	31.7088	100.845
Z51	31.7081	100.846
Z52	31.7082	100.847
Z53	31.7085	100.847
Z54	31.7088	100.847
Z55	31.7083	100.848
Z56	31.7098	100.848
Z57	31.7001	100.848
Z58	31.6985	100.849
Z59	31.697	100.849
Z60	31.6964	100.839
Z61	31.6954	100.838
Z62	31.6935	100.839
Z63	31.6927	100.839
Z64	31.692	100.838
Z65	31.6924	100.841
Z66	31.6936	100.843
Z67	31.6974	100.843
Z68	31.6906	100.837
Z69	31.6903	100.836
Z70	31.6892	100.835
Z71	31.6897	100.836
Z72	31.6892	100.835
Z73	31.6897	100.836
Z74	31.6904	100.837
Z75	31.7059	100.852
Z76	31.7056	100.852
Z77	31.7053	100.853
Z78	31.7051	100.853
Z79	31.7031	100.855
Z80	31.7031	100.855
Z81	31.7025	100.856
Z82	31.7021	100.856
Z83	31.703	100.857
Z84	31.7036	100.856
Z85	31.7046	100.857
Z86	31.705	100.857
Z87	31.7003	100.851
Z88	31.7265	100.862
Z89	31.726	100.861
Z90	31.7272	100.862
Z91	31.7318	100.861
Z92	31.7318	100.866
Z93	31.7329	100.866
Z94	31.7329	100.868
Z95	31.7339	100.863
Z96	31.7183	100.87
Z97	31.7178	100.868
Z98	31.7164	100.868
Z99	31.7013	100.871
Z100	31.7002	100.872
Z101	31.7012	100.834
Z102	31.7035	100.829
Z103	31.7016	100.828
Z104	31.7011	100.834
Z105	31.6988	100.835
Z106	31.6981	100.836
Z107	31.6982	100.837
Z108	31.7085	100.837
Z109	31.6988	100.837
Z110	31.6983	100.838
Z111	31.7	100.838
Z112	31.6983	100.838
Z113	31.7	100.838
Z114	31.6997	100.838
Z115	31.6983	100.838
Z116	31.6998	100.838
Z117	31.6985	100.839
Z118	31.697	100.839
Z119	31.6964	100.84
Z120	31.6954	100.838
Z121	31.6804	100.847
Z122	31.6793	100.849
Z123	31.6789	100.851
Z124	31.6793	100.854
Z125	31.6774	100.85
Z126	31.6771	100.851
Z127	31.677	100.85
Z128	31.6767	100.85
Z129	31.6766	100.85
Z130	31.6762	100.85
Z131	31.6765	100.85
Z132	31.6754	100.85
Z133	31.676	100.85
Z134	31.6759	100.85
Z135	31.6758	100.85
Z136	31.6756	100.85
Z137	31.6754	100.849
Z138	31.6748	100.849
Z139	31.6751	100.85
Z140	31.675	100.85
Z141	31.675	100.85
Z142	31.6748	100.85
Z143	31.6748	100.86
Z144	31.6746	100.85
Z145	31.6746	100.85
Z146	31.6744	100.85
Z147	31.6744	100.849
Z148	31.6732	100.849
Z149	31.6741	100.851
Z150	31.6746	100.852
Z151	31.6745	100.853
Z152	31.675	100.853
Z153	31.6758	100.853
Z154	31.6757	100.854
Z155	31.6749	100.854
Z156	31.6749	100.855
Z157	31.6747	100.855
Z158	31.6743	100.855
Z159	31.6744	100.856
Z160	31.6735	100.858
Z161	31.6734	100.858
Z162	31.6727	100.858
Z163	31.6722	100.859
Z164	31.6708	100.851
Z165	31.6799	100.853
Z166	31.6703	100.854
Z167	31.67	100.856
Z168	31.67	100.857
Z169	31.6759	100.852
Z170	31.6707	100.858
Z171	31.6704	100.858
Z172	31.6701	100.858
Z173	31.6899	100.856
Z174	31.6896	100.855
Z175	31.692	100.857
Z176	31.7048	100.902
Z177	31.705	100.912
Z178	31.7056	100.902
Z179	31.706	100.912
Z180	31.7062	100.912
Z181	31.7069	100.912
Z182	31.7068	100.912
Z183	31.7065	100.913
Z184	31.7059	100.913
Z185	31.7058	100.913
Z186	31.7055	100.912
Z187	31.7052	100.912
Z188	31.7049	100.912
Z189	31.7054	100.913
Z190	31.7058	100.913
Z191	31.7064	100.913
Z192	31.7064	100.913
Z193	31.7072	100.913
Z194	31.7071	100.913
Z195	31.7068	100.913
Z196	31.7069	100.913
Z197	31.7072	100.913
Z198	31.7073	100.913
Z199	31.709	100.912
Z200	31.7093	100.912
Z201	31.7087	100.913
Z202	31.708	100.914
Z203	31.7075	100.914
Z204	31.7065	100.915
Z205	31.7059	100.915
Z206	31.7058	100.915
Z207	31.7059	100.915
Z208	31.7033	100.915
Z209	31.7051	100.916
Z210	31.7054	100.917
Z211	31.7054	100.917
Z212	31.7055	100.917
Z213	31.7076	100.915
Z214	31.709	100.912
Z215	31.709	100.912
Z216	31.7093	100.912
Z217	31.7065	100.915
